# Supplementary material for: RUVBL1 in Clear-Cell Renal Cell Carcinoma: Unraveling Prognostic Significance and Correlation with HIF1A
Source: Cancers (Basel). 2024 Mar 25;16(7):1273. doi: 10.3390/cancers16071273 (PMC11011037; doi:10.3390/cancers16071273)
Supplement: Supplementary file 1 [file cancers-16-01273-s001.zip]

Archive with 1 entries (1 files):
- cancers-2881690-supplementary.pdf
